# Supplementary material for: Apathy, but Not Depression, Reflects Inefficient Cognitive Strategies in Parkinson's Disease
Source: PLoS One. 2011 Mar 18;6(3):e17846. doi: 10.1371/journal.pone.0017846 (PMC3060914; doi:10.1371/journal.pone.0017846)
Supplement: Table S1 — Neuropsychological scores of PD-NA with depression and PD-NA without depression groups. For each neuropsychological variable the table reports the mean, standard deviation, minimum and maximum together with the 95% confidence interval for mean. (XLS) [file pone.0017846.s001.xls]

## Sheet: Sheet0
TEST	Statistics		PD-NA No depression	PD-NA with depression
SS Forward	Mean		8.6	7.4
	95% Confidence Int. for Mean	Lower Bound	7.16136	6.13026
		Upper Bound	10.0386	8.66974
	Std. Deviation		2.01108	2.29285
	Minimum		4	3
	Maximum		11	13
SS Backward	Mean		7.4	6.66667
	95% Confidence Interval for Mean	Lower Bound	5.60922	5.48881
		Upper Bound	9.19078	7.84452
	Std. Deviation		2.50333	2.12692
	Minimum		4	3
	Maximum		12	11
DS Forward	Mean		10.3	9.93333
	95% Confidence Int. for Mean	Lower Bound	7.91429	8.36049
		Upper Bound	12.6857	11.5062
	Std. Deviation		3.335	2.84019
	Minimum		6	6
	Maximum		15	15
DS Backward	Mean		7.2	7.93333
	95% Confidence Int. for Mean	Lower Bound	5.42197	6.79713
		Upper Bound	8.97803	9.06953
	Std. Deviation		2.48551	2.05171
	Minimum		4	4
	Maximum		12	12
DSy	Mean		57.9	47.6
	95% Confidence Interval for Mean	Lower Bound	46.2991	39.9329
		Upper Bound	69.5009	55.2671
	5% Trimmed Mean		58.6111	13.8451
	Minimum		26	25
	Maximum		77	71
D-KEFS Vis Scanning	Mean		31.8	33.4667
	95% Confidence Int. for Mean	Lower Bound	23.9217	25.8596
		Upper Bound	39.6783	41.0738
	Std. Deviation		11.0131	13.7366
	Minimum		15	20
	Maximum		50	75
Motor Speed: RAW	Mean		39	44.9333
	95% Confidence Int. for Mean	Lower Bound	23.1577	35.4
		Upper Bound	54.8423	54.4666
	Std. Deviation		22.146	17.2149
	Minimum		19	18
	Maximum		85	81
CVLT-II Trials 1-4 Total	Mean		28.7	27.7333
	95% Confidence Int. for Mean	Lower Bound	25.2273	26.1192
		Upper Bound	32.1727	29.3474
	Std. Deviation		4.85455	2.91466
	Minimum		22	21
	Maximum		34	32
CVLT-II Short Delay Free	Mean		8	7.2
	95% Confidence Int. for Mean	Lower Bound	7.32556	6.46891
		Upper Bound	8.67444	7.93109
	Std. Deviation		0.942809	1.32017
	Minimum		7	5
	Maximum		9	9
CVLT-II Long Delay Free	Mean		7.6	7.06667
	95% Confidence Int. for Mean	Lower Bound	6.63434	6.14317
		Upper Bound	8.56566	7.99016
	Std. Deviation		1.3499	1.66762
	Minimum		6	3
	Maximum		9	9
CVLT-II Long Delay Cued	Mean		8	7.13333
	95% Confidence Interval for Mean	Lower Bound	6.93361	5.98945
		Upper Bound	9.06639	8.27722
	Std. Deviation		1.49071	2.06559
	Minimum		5	1
	Maximum		9	9
CVLT-II Delayed Recognition	Mean		8.6	8.6
	95% Confidence Int. for Mean	Lower Bound	8.23059	8.24976
		Upper Bound	8.96941	8.95024
	Std. Deviation		0.516398	0.632456
	Minimum		8	7
	Maximum		9	9
WCST-Total Correct	Mean		47.5	44.9333
	95% Confidence Int. for Mean	Lower Bound	40.1717	38.1785
		Upper Bound	54.8283	51.6881
	Std. Deviation		10.2442	12.1976
	Minimum		29	19
	Maximum		58	58
WCST-Perseverative Responses	Mean		11.6	12.5333
	95% Confidence Int. for Mean	Lower Bound	3.49122	5.67747
		Upper Bound	19.7088	19.3892
	Std. Deviation		11.3353	12.3801
	Minimum		3	3
	Maximum		33	53
WCST-Nonperseverative Errors	Mean		7.7	8.26667
	95% Confidence Int. for Mean	Lower Bound	4.91817	5.03443
		Upper Bound	10.4818	11.4989
	Std. Deviation		3.88873	5.83667
	Minimum		2	3
	Maximum		13	23
WCST-Categories Completed	Mean		3.4	3.2
	95% Confidence Int. for Mean	Lower Bound	2.37715	2.12863
		Upper Bound	4.42285	4.27137
	Std. Deviation		1.42984	1.93465
	Minimum		1	0
	Maximum		5	5
CVLT-II Trial4 - Trial1	Mean		2.9	2.86667
	95% Confidence Int. for Mean	Lower Bound	2.27364	2.2092
		Upper Bound	3.52636	3.52413
	Std. Deviation		0.875595	1.18723
	Minimum		2	1
	Maximum		4	5
Number Sequence (weight)	Mean		0.402057	0.233304
	95% Confidence Int. for Mean	Lower Bound	0.0304673	-0.013676
		Upper Bound	0.773646	0.480284
	Std. Deviation		0.519446	0.445989
	Minimum		0	-0.557692
	Maximum		1.64706	0.945946
Letter Sequence (weight)	Mean		0.197611	0.234576
	95% Confidence Int. for Mean	Lower Bound	-0.121372	0.0617598
		Upper Bound	0.516593	0.407392
	Std. Deviation		0.445907	0.312065
	Minimum		-0.28	-0.326923
	Maximum		0.975	0.851852
Number-Letter (weight)	Mean		1.96108	1.69763
	95% Confidence Int. for Mean	Lower Bound	1.13494	1.19455
		Upper Bound	2.78723	2.2007
	Std. Deviation		1.15487	0.90843
	Minimum		0.4	0.265625
	Maximum		4.05	3.28261
